# Supplementary material for: Selective Inhibition of Helicobacter pylori Carbonic Anhydrases by Carvacrol and Thymol Could Impair Biofilm Production and the Release of Outer Membrane Vesicles
Source: Int J Mol Sci. 2021 Oct 27;22(21):11583. doi: 10.3390/ijms222111583 (PMC8584244; doi:10.3390/ijms222111583)
Supplement: Supplementary file 1 [file ijms-22-11583-s001.zip]

Archive with 1 entries (1 files):
- ijms-1391980-supplementary.pdf
